# Supplementary material for: GDF15 Circulating Levels Are Associated with Metabolic-Associated Liver Injury and Atherosclerotic Cardiovascular Disease
Source: Int J Mol Sci. 2025 Feb 26;26(5):2039. doi: 10.3390/ijms26052039 (PMC11900571; doi:10.3390/ijms26052039)
Supplement: Supplementary file 1 [file ijms-26-02039-s001.zip]

Archive with 1 entries (1 files):
- ijms-3423131-supplementary.pdf
